# Supplementary material for: Micronectagriseola Horvath, 1899 - a new species of the family Corixidae (Heteroptera) for the fauna of the Middle Urals
Source: Biodivers Data J. 2021 Sep 13;9:e71545. doi: 10.3897/BDJ.9.e71545 (PMC8452605; doi:10.3897/BDJ.9.e71545)
Supplement: XML Treatment for Micronecta (Micronecta) griseola [file BDJ.9.e71545-treatment1.xml]

<!DOCTYPE tp:taxon-treatment
  PUBLIC "-//TaxonX//DTD Taxonomic Treatment Publishing DTD v0 20100105//EN" "tax-treatment-NSO.dtd">
<tp:taxon-treatment xmlns:tp="http://www.plazi.org/taxpub"><tp:treatment-meta><mixed-citation publication-type="journal"><person-group><name><surname>Kanyukova</surname><given-names>Elena V</given-names></name><name><surname>Stolbov</surname><given-names>Vitaly A</given-names></name><name><surname>Ivanov</surname><given-names>Sergey A</given-names></name></person-group><article-title><italic><tp:taxon-name><tp:taxon-name-part taxon-name-part-type="genus" reg="Micronecta">Micronecta</tp:taxon-name-part><tp:taxon-name-part taxon-name-part-type="species" reg="griseola">griseola</tp:taxon-name-part></tp:taxon-name></italic> Horvath, 1899 - a new species of the family <tp:taxon-name><tp:taxon-name-part taxon-name-part-type="family">Corixidae</tp:taxon-name-part></tp:taxon-name> (<tp:taxon-name><tp:taxon-name-part taxon-name-part-type="suborder">Heteroptera</tp:taxon-name-part></tp:taxon-name>) for the fauna of the Middle Urals</article-title><source>Biodivers Data J</source><day>13</day><month>9</month><year>2021</year><volume>9</volume><pub-id pub-id-type="doi">10.3897/BDJ.9.e71545</pub-id></mixed-citation></tp:treatment-meta><tp:nomenclature><tp:taxon-name><object-id xmlns:xlink="http://www.w3.org/1999/xlink" content-type="arpha" xlink:type="simple">84D76BB6-21E2-56C9-B86F-153896819731</object-id><tp:taxon-name-part taxon-name-part-type="genus">Micronecta</tp:taxon-name-part> (<tp:taxon-name-part taxon-name-part-type="subgenus">Micronecta</tp:taxon-name-part>) <tp:taxon-name-part taxon-name-part-type="species">griseola</tp:taxon-name-part></tp:taxon-name><tp:taxon-authority>Horvath, 1899</tp:taxon-authority></tp:nomenclature><tp:treatment-sec sec-type="materials"><title>Materials</title><list list-type="alpha-lower" list-content="occurrences"><list-item><p><bold>Type status:</bold><named-content xmlns:xlink="http://www.w3.org/1999/xlink" content-type="dwc:typeStatus" xlink:type="simple">Other material</named-content>. <bold>Occurrence:</bold> recordedBy: <named-content xmlns:xlink="http://www.w3.org/1999/xlink" content-type="dwc:recordedBy" xlink:type="simple">Vitaly Stolbov</named-content>; lifeStage: <named-content xmlns:xlink="http://www.w3.org/1999/xlink" content-type="dwc:lifeStage" xlink:type="simple">1 larva of the last instar</named-content>; <bold>Taxon:</bold> kingdom: <named-content xmlns:xlink="http://www.w3.org/1999/xlink" content-type="dwc:kingdom" xlink:type="simple"><tp:taxon-name><tp:taxon-name-part taxon-name-part-type="kingdom">Animalia</tp:taxon-name-part></tp:taxon-name></named-content>; phylum: <named-content xmlns:xlink="http://www.w3.org/1999/xlink" content-type="dwc:phylum" xlink:type="simple"><tp:taxon-name><tp:taxon-name-part taxon-name-part-type="phylum">Arthropoda</tp:taxon-name-part></tp:taxon-name></named-content>; class: <named-content xmlns:xlink="http://www.w3.org/1999/xlink" content-type="dwc:class" xlink:type="simple"><tp:taxon-name><tp:taxon-name-part taxon-name-part-type="class">Insecta</tp:taxon-name-part></tp:taxon-name></named-content>; order: <named-content xmlns:xlink="http://www.w3.org/1999/xlink" content-type="dwc:order" xlink:type="simple"><tp:taxon-name><tp:taxon-name-part taxon-name-part-type="order">Hemiptera</tp:taxon-name-part></tp:taxon-name></named-content>; family: <named-content xmlns:xlink="http://www.w3.org/1999/xlink" content-type="dwc:family" xlink:type="simple"><tp:taxon-name><tp:taxon-name-part taxon-name-part-type="family">Corixidae</tp:taxon-name-part></tp:taxon-name></named-content>; genus: <named-content xmlns:xlink="http://www.w3.org/1999/xlink" content-type="dwc:genus" xlink:type="simple"><tp:taxon-name><tp:taxon-name-part taxon-name-part-type="genus">Micronecta</tp:taxon-name-part></tp:taxon-name></named-content>; subgenus: <named-content xmlns:xlink="http://www.w3.org/1999/xlink" content-type="dwc:subgenus" xlink:type="simple"><tp:taxon-name><tp:taxon-name-part taxon-name-part-type="subgenus">Micronecta</tp:taxon-name-part></tp:taxon-name></named-content>; specificEpithet: <named-content xmlns:xlink="http://www.w3.org/1999/xlink" content-type="dwc:specificEpithet" xlink:type="simple"><italic><tp:taxon-name><tp:taxon-name-part taxon-name-part-type="genus" reg="Micronecta"/><tp:taxon-name-part taxon-name-part-type="species" reg="griseola">griseola</tp:taxon-name-part></tp:taxon-name></italic></named-content>; scientificNameAuthorship: <named-content xmlns:xlink="http://www.w3.org/1999/xlink" content-type="dwc:scientificNameAuthorship" xlink:type="simple">Horvath, 1899</named-content>; <bold>Location:</bold> country: <named-content xmlns:xlink="http://www.w3.org/1999/xlink" content-type="dwc:country" xlink:type="simple">Russia</named-content>; stateProvince: <named-content xmlns:xlink="http://www.w3.org/1999/xlink" content-type="dwc:stateProvince" xlink:type="simple">Sverdlovsk region</named-content>; county: <named-content xmlns:xlink="http://www.w3.org/1999/xlink" content-type="dwc:county" xlink:type="simple">Slobodo-Turinsky district</named-content>; locality: <named-content xmlns:xlink="http://www.w3.org/1999/xlink" content-type="dwc:locality" xlink:type="simple">vicinity of the village Bobrovskoe</named-content>; verbatimLocality: <named-content xmlns:xlink="http://www.w3.org/1999/xlink" content-type="dwc:verbatimLocality" xlink:type="simple">Bobrovka River, backwater, slow current, silty ground, depth 1 meter</named-content>; verbatimElevation: <named-content xmlns:xlink="http://www.w3.org/1999/xlink" content-type="dwc:verbatimElevation" xlink:type="simple">60 m a.s.l.</named-content>; decimalLatitude: <named-content xmlns:xlink="http://www.w3.org/1999/xlink" content-type="dwc:decimalLatitude" xlink:type="simple">57.498944</named-content>; decimalLongitude: <named-content xmlns:xlink="http://www.w3.org/1999/xlink" content-type="dwc:decimalLongitude" xlink:type="simple">64.148056</named-content>; <bold>Identification:</bold> identifiedBy: <named-content xmlns:xlink="http://www.w3.org/1999/xlink" content-type="dwc:identifiedBy" xlink:type="simple">Elena Kanyukova</named-content>; <bold>Event:</bold> eventDate: <named-content xmlns:xlink="http://www.w3.org/1999/xlink" content-type="dwc:eventDate" xlink:type="simple">28.05.2020</named-content>; <bold>Record Level:</bold> basisOfRecord: <named-content xmlns:xlink="http://www.w3.org/1999/xlink" content-type="dwc:basisOfRecord" xlink:type="simple">PreservedSpecimen</named-content></p></list-item><list-item><p><bold>Type status:</bold><named-content xmlns:xlink="http://www.w3.org/1999/xlink" content-type="dwc:typeStatus" xlink:type="simple">Other material</named-content>. <bold>Occurrence:</bold> recordedBy: <named-content xmlns:xlink="http://www.w3.org/1999/xlink" content-type="dwc:recordedBy" xlink:type="simple">Vitaly Stolbov</named-content>; lifeStage: <named-content xmlns:xlink="http://www.w3.org/1999/xlink" content-type="dwc:lifeStage" xlink:type="simple">2 males, 9 larvae of the last instar</named-content>; <bold>Taxon:</bold> kingdom: <named-content xmlns:xlink="http://www.w3.org/1999/xlink" content-type="dwc:kingdom" xlink:type="simple"><tp:taxon-name><tp:taxon-name-part taxon-name-part-type="kingdom">Animalia</tp:taxon-name-part></tp:taxon-name></named-content>; phylum: <named-content xmlns:xlink="http://www.w3.org/1999/xlink" content-type="dwc:phylum" xlink:type="simple"><tp:taxon-name><tp:taxon-name-part taxon-name-part-type="phylum">Arthropoda</tp:taxon-name-part></tp:taxon-name></named-content>; class: <named-content xmlns:xlink="http://www.w3.org/1999/xlink" content-type="dwc:class" xlink:type="simple"><tp:taxon-name><tp:taxon-name-part taxon-name-part-type="class">Insecta</tp:taxon-name-part></tp:taxon-name></named-content>; order: <named-content xmlns:xlink="http://www.w3.org/1999/xlink" content-type="dwc:order" xlink:type="simple"><tp:taxon-name><tp:taxon-name-part taxon-name-part-type="order">Hemiptera</tp:taxon-name-part></tp:taxon-name></named-content>; family: <named-content xmlns:xlink="http://www.w3.org/1999/xlink" content-type="dwc:family" xlink:type="simple"><tp:taxon-name><tp:taxon-name-part taxon-name-part-type="family">Corixidae</tp:taxon-name-part></tp:taxon-name></named-content>; genus: <named-content xmlns:xlink="http://www.w3.org/1999/xlink" content-type="dwc:genus" xlink:type="simple"><tp:taxon-name><tp:taxon-name-part taxon-name-part-type="genus">Micronecta</tp:taxon-name-part></tp:taxon-name></named-content>; subgenus: <named-content xmlns:xlink="http://www.w3.org/1999/xlink" content-type="dwc:subgenus" xlink:type="simple"><tp:taxon-name><tp:taxon-name-part taxon-name-part-type="subgenus">Micronecta</tp:taxon-name-part></tp:taxon-name></named-content>; specificEpithet: <named-content xmlns:xlink="http://www.w3.org/1999/xlink" content-type="dwc:specificEpithet" xlink:type="simple"><italic><tp:taxon-name><tp:taxon-name-part taxon-name-part-type="genus" reg="Micronecta"/><tp:taxon-name-part taxon-name-part-type="species" reg="griseola">griseola</tp:taxon-name-part></tp:taxon-name></italic></named-content>; scientificNameAuthorship: <named-content xmlns:xlink="http://www.w3.org/1999/xlink" content-type="dwc:scientificNameAuthorship" xlink:type="simple">Horvath, 1899</named-content>; <bold>Location:</bold> country: <named-content xmlns:xlink="http://www.w3.org/1999/xlink" content-type="dwc:country" xlink:type="simple">Russia</named-content>; stateProvince: <named-content xmlns:xlink="http://www.w3.org/1999/xlink" content-type="dwc:stateProvince" xlink:type="simple">Sverdlovsk region</named-content>; county: <named-content xmlns:xlink="http://www.w3.org/1999/xlink" content-type="dwc:county" xlink:type="simple">Irbitsky district</named-content>; locality: <named-content xmlns:xlink="http://www.w3.org/1999/xlink" content-type="dwc:locality" xlink:type="simple">vicinity of the village Chernovskoe</named-content>; verbatimLocality: <named-content xmlns:xlink="http://www.w3.org/1999/xlink" content-type="dwc:verbatimLocality" xlink:type="simple">Kirga River, depth more than a meter, fast current, sandy-silty soil, stones</named-content>; verbatimElevation: <named-content xmlns:xlink="http://www.w3.org/1999/xlink" content-type="dwc:verbatimElevation" xlink:type="simple">60 m a.s.l.</named-content>; decimalLatitude: <named-content xmlns:xlink="http://www.w3.org/1999/xlink" content-type="dwc:decimalLatitude" xlink:type="simple">57.609778</named-content>; decimalLongitude: <named-content xmlns:xlink="http://www.w3.org/1999/xlink" content-type="dwc:decimalLongitude" xlink:type="simple">63.382833</named-content>; <bold>Identification:</bold> identifiedBy: <named-content xmlns:xlink="http://www.w3.org/1999/xlink" content-type="dwc:identifiedBy" xlink:type="simple">Elena Kanyukova</named-content>; <bold>Event:</bold> eventDate: <named-content xmlns:xlink="http://www.w3.org/1999/xlink" content-type="dwc:eventDate" xlink:type="simple">28.05.2020</named-content>; <bold>Record Level:</bold> basisOfRecord: <named-content xmlns:xlink="http://www.w3.org/1999/xlink" content-type="dwc:basisOfRecord" xlink:type="simple">PreservedSpecimen</named-content></p></list-item><list-item><p><bold>Type status:</bold><named-content xmlns:xlink="http://www.w3.org/1999/xlink" content-type="dwc:typeStatus" xlink:type="simple">Other material</named-content>. <bold>Occurrence:</bold> recordedBy: <named-content xmlns:xlink="http://www.w3.org/1999/xlink" content-type="dwc:recordedBy" xlink:type="simple">Vitaly Stolbov</named-content>; lifeStage: <named-content xmlns:xlink="http://www.w3.org/1999/xlink" content-type="dwc:lifeStage" xlink:type="simple">1 larva of the last instar</named-content>; <bold>Taxon:</bold> kingdom: <named-content xmlns:xlink="http://www.w3.org/1999/xlink" content-type="dwc:kingdom" xlink:type="simple"><tp:taxon-name><tp:taxon-name-part taxon-name-part-type="kingdom">Animalia</tp:taxon-name-part></tp:taxon-name></named-content>; phylum: <named-content xmlns:xlink="http://www.w3.org/1999/xlink" content-type="dwc:phylum" xlink:type="simple"><tp:taxon-name><tp:taxon-name-part taxon-name-part-type="phylum">Arthropoda</tp:taxon-name-part></tp:taxon-name></named-content>; class: <named-content xmlns:xlink="http://www.w3.org/1999/xlink" content-type="dwc:class" xlink:type="simple"><tp:taxon-name><tp:taxon-name-part taxon-name-part-type="class">Insecta</tp:taxon-name-part></tp:taxon-name></named-content>; order: <named-content xmlns:xlink="http://www.w3.org/1999/xlink" content-type="dwc:order" xlink:type="simple"><tp:taxon-name><tp:taxon-name-part taxon-name-part-type="order">Hemiptera</tp:taxon-name-part></tp:taxon-name></named-content>; family: <named-content xmlns:xlink="http://www.w3.org/1999/xlink" content-type="dwc:family" xlink:type="simple"><tp:taxon-name><tp:taxon-name-part taxon-name-part-type="family">Corixidae</tp:taxon-name-part></tp:taxon-name></named-content>; genus: <named-content xmlns:xlink="http://www.w3.org/1999/xlink" content-type="dwc:genus" xlink:type="simple"><tp:taxon-name><tp:taxon-name-part taxon-name-part-type="genus">Micronecta</tp:taxon-name-part></tp:taxon-name></named-content>; subgenus: <named-content xmlns:xlink="http://www.w3.org/1999/xlink" content-type="dwc:subgenus" xlink:type="simple"><tp:taxon-name><tp:taxon-name-part taxon-name-part-type="subgenus">Micronecta</tp:taxon-name-part></tp:taxon-name></named-content>; specificEpithet: <named-content xmlns:xlink="http://www.w3.org/1999/xlink" content-type="dwc:specificEpithet" xlink:type="simple"><italic><tp:taxon-name><tp:taxon-name-part taxon-name-part-type="genus" reg="Micronecta"/><tp:taxon-name-part taxon-name-part-type="species" reg="griseola">griseola</tp:taxon-name-part></tp:taxon-name></italic></named-content>; scientificNameAuthorship: <named-content xmlns:xlink="http://www.w3.org/1999/xlink" content-type="dwc:scientificNameAuthorship" xlink:type="simple">Horvath, 1899</named-content>; <bold>Location:</bold> country: <named-content xmlns:xlink="http://www.w3.org/1999/xlink" content-type="dwc:country" xlink:type="simple">Russia</named-content>; stateProvince: <named-content xmlns:xlink="http://www.w3.org/1999/xlink" content-type="dwc:stateProvince" xlink:type="simple">Sverdlovsk region</named-content>; county: <named-content xmlns:xlink="http://www.w3.org/1999/xlink" content-type="dwc:county" xlink:type="simple">Artyomovsky district</named-content>; locality: <named-content xmlns:xlink="http://www.w3.org/1999/xlink" content-type="dwc:locality" xlink:type="simple">vicinity of the village Antonovo</named-content>; verbatimLocality: <named-content xmlns:xlink="http://www.w3.org/1999/xlink" content-type="dwc:verbatimLocality" xlink:type="simple">Borovaya River, depth 50 cm, fast current, muddy soil with separate stones, thread algae, <italic><tp:taxon-name><tp:taxon-name-part taxon-name-part-type="genus" reg="Sparganium">Sparganium</tp:taxon-name-part></tp:taxon-name></italic> sp.</named-content>; verbatimElevation: <named-content xmlns:xlink="http://www.w3.org/1999/xlink" content-type="dwc:verbatimElevation" xlink:type="simple">95 m a.s.l.</named-content>; decimalLatitude: <named-content xmlns:xlink="http://www.w3.org/1999/xlink" content-type="dwc:decimalLatitude" xlink:type="simple">57.544000</named-content>; decimalLongitude: <named-content xmlns:xlink="http://www.w3.org/1999/xlink" content-type="dwc:decimalLongitude" xlink:type="simple">62.361556</named-content>; <bold>Identification:</bold> identifiedBy: <named-content xmlns:xlink="http://www.w3.org/1999/xlink" content-type="dwc:identifiedBy" xlink:type="simple">Elena Kanyukova</named-content>; <bold>Event:</bold> eventDate: <named-content xmlns:xlink="http://www.w3.org/1999/xlink" content-type="dwc:eventDate" xlink:type="simple">28.05.2020</named-content>; <bold>Record Level:</bold> basisOfRecord: <named-content xmlns:xlink="http://www.w3.org/1999/xlink" content-type="dwc:basisOfRecord" xlink:type="simple">PreservedSpecimen</named-content></p></list-item><list-item><p><bold>Type status:</bold><named-content xmlns:xlink="http://www.w3.org/1999/xlink" content-type="dwc:typeStatus" xlink:type="simple">Other material</named-content>. <bold>Occurrence:</bold> recordedBy: <named-content xmlns:xlink="http://www.w3.org/1999/xlink" content-type="dwc:recordedBy" xlink:type="simple">Vitaly Stolbov</named-content>; lifeStage: <named-content xmlns:xlink="http://www.w3.org/1999/xlink" content-type="dwc:lifeStage" xlink:type="simple">1 male, 252 1-2 instar larvae, 2 last instar larvae</named-content>; <bold>Taxon:</bold> kingdom: <named-content xmlns:xlink="http://www.w3.org/1999/xlink" content-type="dwc:kingdom" xlink:type="simple"><tp:taxon-name><tp:taxon-name-part taxon-name-part-type="kingdom">Animalia</tp:taxon-name-part></tp:taxon-name></named-content>; phylum: <named-content xmlns:xlink="http://www.w3.org/1999/xlink" content-type="dwc:phylum" xlink:type="simple"><tp:taxon-name><tp:taxon-name-part taxon-name-part-type="phylum">Arthropoda</tp:taxon-name-part></tp:taxon-name></named-content>; class: <named-content xmlns:xlink="http://www.w3.org/1999/xlink" content-type="dwc:class" xlink:type="simple"><tp:taxon-name><tp:taxon-name-part taxon-name-part-type="class">Insecta</tp:taxon-name-part></tp:taxon-name></named-content>; order: <named-content xmlns:xlink="http://www.w3.org/1999/xlink" content-type="dwc:order" xlink:type="simple"><tp:taxon-name><tp:taxon-name-part taxon-name-part-type="order">Hemiptera</tp:taxon-name-part></tp:taxon-name></named-content>; family: <named-content xmlns:xlink="http://www.w3.org/1999/xlink" content-type="dwc:family" xlink:type="simple"><tp:taxon-name><tp:taxon-name-part taxon-name-part-type="family">Corixidae</tp:taxon-name-part></tp:taxon-name></named-content>; genus: <named-content xmlns:xlink="http://www.w3.org/1999/xlink" content-type="dwc:genus" xlink:type="simple"><tp:taxon-name><tp:taxon-name-part taxon-name-part-type="genus">Micronecta</tp:taxon-name-part></tp:taxon-name></named-content>; subgenus: <named-content xmlns:xlink="http://www.w3.org/1999/xlink" content-type="dwc:subgenus" xlink:type="simple"><tp:taxon-name><tp:taxon-name-part taxon-name-part-type="subgenus">Micronecta</tp:taxon-name-part></tp:taxon-name></named-content>; specificEpithet: <named-content xmlns:xlink="http://www.w3.org/1999/xlink" content-type="dwc:specificEpithet" xlink:type="simple"><italic><tp:taxon-name><tp:taxon-name-part taxon-name-part-type="genus" reg="Micronecta"/><tp:taxon-name-part taxon-name-part-type="species" reg="griseola">griseola</tp:taxon-name-part></tp:taxon-name></italic></named-content>; scientificNameAuthorship: <named-content xmlns:xlink="http://www.w3.org/1999/xlink" content-type="dwc:scientificNameAuthorship" xlink:type="simple">Horvath, 1899</named-content>; <bold>Location:</bold> country: <named-content xmlns:xlink="http://www.w3.org/1999/xlink" content-type="dwc:country" xlink:type="simple">Russia</named-content>; stateProvince: <named-content xmlns:xlink="http://www.w3.org/1999/xlink" content-type="dwc:stateProvince" xlink:type="simple">Sverdlovsk region</named-content>; county: <named-content xmlns:xlink="http://www.w3.org/1999/xlink" content-type="dwc:county" xlink:type="simple">Talitsky district</named-content>; locality: <named-content xmlns:xlink="http://www.w3.org/1999/xlink" content-type="dwc:locality" xlink:type="simple">Pripyshminskie Bory National Park</named-content>; verbatimLocality: <named-content xmlns:xlink="http://www.w3.org/1999/xlink" content-type="dwc:verbatimLocality" xlink:type="simple">bypass channel of the Urga River, depth 30 cm, clay-sandy soil, fast current</named-content>; verbatimElevation: <named-content xmlns:xlink="http://www.w3.org/1999/xlink" content-type="dwc:verbatimElevation" xlink:type="simple">86 m a.s.l.</named-content>; decimalLatitude: <named-content xmlns:xlink="http://www.w3.org/1999/xlink" content-type="dwc:decimalLatitude" xlink:type="simple">56.976389</named-content>; decimalLongitude: <named-content xmlns:xlink="http://www.w3.org/1999/xlink" content-type="dwc:decimalLongitude" xlink:type="simple">63.681250</named-content>; <bold>Identification:</bold> identifiedBy: <named-content xmlns:xlink="http://www.w3.org/1999/xlink" content-type="dwc:identifiedBy" xlink:type="simple">Elena Kanyukova</named-content>; <bold>Event:</bold> eventDate: <named-content xmlns:xlink="http://www.w3.org/1999/xlink" content-type="dwc:eventDate" xlink:type="simple">30.07.2020</named-content>; <bold>Record Level:</bold> basisOfRecord: <named-content xmlns:xlink="http://www.w3.org/1999/xlink" content-type="dwc:basisOfRecord" xlink:type="simple">PreservedSpecimen</named-content></p></list-item></list></tp:treatment-sec><tp:treatment-sec sec-type="Diagnosis"><title>Diagnosis</title><sec sec-type="Remarks"><title>Remarks</title><p>The second author found <italic><tp:taxon-name><tp:taxon-name-part taxon-name-part-type="genus" reg="Micronecta">M.</tp:taxon-name-part><tp:taxon-name-part taxon-name-part-type="species" reg="griseola">griseola</tp:taxon-name-part></tp:taxon-name></italic> for the first time in the Sverdlovsk Region. Species of the genus <italic><tp:taxon-name><tp:taxon-name-part taxon-name-part-type="genus" reg="Micronecta">Micronecta</tp:taxon-name-part></tp:taxon-name></italic> are the smallest representatives of the <tp:taxon-name><tp:taxon-name-part taxon-name-part-type="family">Corixidae</tp:taxon-name-part></tp:taxon-name> family, the body length of the species ranges from 1.5 to 2.4 mm (Fig. <xref ref-type="fig" rid="F7295773">1</xref>). In <italic><tp:taxon-name><tp:taxon-name-part taxon-name-part-type="genus" reg="Micronecta">M.</tp:taxon-name-part><tp:taxon-name-part taxon-name-part-type="species" reg="griseola">griseola</tp:taxon-name-part></tp:taxon-name></italic>, as in other species of the genus, wing polymorphism is noted (<xref ref-type="bibr" rid="B7296117">Wroblewski 1958</xref>). Large and slender full-winged, flying forms with almost parallel elytral margins are rare. Short-winged non-flying forms predominate. They are distinguished by a shortened pronotum and an elliptical body shape, with elytra narrowed towards the apex and shortened wings (<xref ref-type="bibr" rid="B7418620">Kanyukova 2006</xref>).</p></sec></tp:treatment-sec><tp:treatment-sec sec-type="Distribution"><title>Distribution</title><p>The range of distribution of the species is located in Western and Eastern Europe, from the British Isles (<xref ref-type="bibr" rid="B7295901">Brooke and Nau 2003</xref>) in the west to the Western Siberia and Central Asia in the east, from southern Finland in the north to Italy in the south (<xref ref-type="bibr" rid="B7418620">Kanyukova 2006</xref>). In the south of Russia, it is indicated from the North Caucasus (<xref ref-type="bibr" rid="B7296108">Shapovalov et al. 2014</xref>).The species was found in the Middle (our material) and South Urals (<xref ref-type="bibr" rid="B7296135">Wroblewski 1963</xref>). In the Ob Basin, the species was recorded from Novosibirsk (<xref ref-type="bibr" rid="B7295790">Belevich and Yurchenko 2012</xref>) and the south of Tyumen Regions (<xref ref-type="bibr" rid="B7295948">Kanyukova et al. 2019</xref>). It is known from the countries of Transcaucasia, Turkey, Kazakhstan (<xref ref-type="bibr" rid="B7296135">Wroblewski 1963</xref>), Kyrgyzstan, Tajikistan (<xref ref-type="bibr" rid="B7295920">Jansson 1986</xref>) and Northwest China (<xref ref-type="bibr" rid="B7295938">Kanyukova et al. 2016</xref>).</p></tp:treatment-sec><tp:treatment-sec><!--Section generated to contain objects referenced in tp:taxon-treatment.--><fig id="F7295773" position="float" orientation="portrait"><object-id xmlns:xlink="http://www.w3.org/1999/xlink" content-type="arpha" xlink:type="simple">F2FFB07F-1903-5734-B683-5A36653300B4</object-id><object-id xmlns:xlink="http://www.w3.org/1999/xlink" content-type="doi" xlink:type="simple">10.3897/BDJ.9.e71545.figure1</object-id><label>Figure 1.</label><caption><p>Parameres of male of <italic><tp:taxon-name><tp:taxon-name-part taxon-name-part-type="genus" reg="Micronecta">M.</tp:taxon-name-part><tp:taxon-name-part taxon-name-part-type="species" reg="griseola">griseola</tp:taxon-name-part></tp:taxon-name></italic> from Urga River <bold>A</bold> Right paramere; <bold>B</bold> Left paramere. Photos by D. Gapon.</p></caption><graphic xmlns:xlink="http://www.w3.org/1999/xlink" xlink:href="bdj-09-e71545-g001.png" position="float" id="oo_561940.png" orientation="portrait" xlink:type="simple"><uri content-type="original_file" xlink:type="simple">https://binary.pensoft.net/fig/561940</uri></graphic></fig></tp:treatment-sec><ref-list><ref id="B7296117"><element-citation xmlns:xlink="http://www.w3.org/1999/xlink" publication-type="article" xlink:type="simple"><person-group person-group-type="author"><name name-style="western"><surname>Wroblewski</surname><given-names>A.</given-names></name></person-group><year>1958</year><article-title>The Polish species of the genus <italic><tp:taxon-name><tp:taxon-name-part taxon-name-part-type="genus" reg="Micronecta">Micronecta</tp:taxon-name-part></tp:taxon-name></italic> Kirk. (<tp:taxon-name><tp:taxon-name-part taxon-name-part-type="suborder">Heteroptera</tp:taxon-name-part></tp:taxon-name>, <tp:taxon-name><tp:taxon-name-part taxon-name-part-type="family">Corixidae</tp:taxon-name-part></tp:taxon-name>)</article-title><source>Annales Zoologici</source><volume>17</volume><issue>10</issue><fpage>247</fpage><lpage>381</lpage></element-citation></ref><ref id="B7418620"><element-citation xmlns:xlink="http://www.w3.org/1999/xlink" publication-type="book" xlink:type="simple"><person-group person-group-type="author"><name name-style="western"><surname>Kanyukova</surname><given-names>E. V.</given-names></name></person-group><year>2006</year><source>Aquatic and Semiaquatic Bugs (<tp:taxon-name><tp:taxon-name-part taxon-name-part-type="suborder">Heteroptera</tp:taxon-name-part></tp:taxon-name>: <tp:taxon-name><tp:taxon-name-part taxon-name-part-type="infraorder">Nepomorpha</tp:taxon-name-part></tp:taxon-name>, <tp:taxon-name><tp:taxon-name-part taxon-name-part-type="infraorder">Gerromorpha</tp:taxon-name-part></tp:taxon-name>) of the Fauna of Russia and Neighbouring Countries</source><publisher-name>Dalnauka</publisher-name><publisher-loc>Vladivostok</publisher-loc><size units="page">297</size><comment content-type="language">Russian</comment></element-citation></ref><ref id="B7295901"><element-citation xmlns:xlink="http://www.w3.org/1999/xlink" publication-type="article" xlink:type="simple"><person-group person-group-type="author"><name name-style="western"><surname>Brooke</surname><given-names>S. E.</given-names></name><name name-style="western"><surname>Nau</surname><given-names>B. S.</given-names></name></person-group><year>2003</year><article-title><italic><tp:taxon-name><tp:taxon-name-part taxon-name-part-type="genus" reg="Micronecta">Micronecta</tp:taxon-name-part><tp:taxon-name-part taxon-name-part-type="species" reg="griseola">griseola</tp:taxon-name-part></tp:taxon-name></italic> Horvath new to Britain and further records of <italic><tp:taxon-name><tp:taxon-name-part taxon-name-part-type="genus" reg="Micronecta">Micronecta</tp:taxon-name-part><tp:taxon-name-part taxon-name-part-type="species" reg="minutissima">minutissima</tp:taxon-name-part></tp:taxon-name></italic> (L.) (Hem., <tp:taxon-name><tp:taxon-name-part taxon-name-part-type="family">Corixidae</tp:taxon-name-part></tp:taxon-name>)</article-title><source>Entomologists Monthly Magazine</source><volume>139</volume><fpage>229</fpage><lpage>231</lpage></element-citation></ref><ref id="B7296108"><element-citation xmlns:xlink="http://www.w3.org/1999/xlink" publication-type="article" xlink:type="simple"><person-group person-group-type="author"><name name-style="western"><surname>Shapovalov</surname><given-names>M. I.</given-names></name><name name-style="western"><surname>Saprykin</surname><given-names>M. A.</given-names></name><name name-style="western"><surname>Prokin</surname><given-names>A. A.</given-names></name></person-group><year>2014</year><article-title>Review of water bugs of the genus <italic><tp:taxon-name><tp:taxon-name-part taxon-name-part-type="genus" reg="Micronecta">Micronecta</tp:taxon-name-part></tp:taxon-name></italic> Kirk. (<tp:taxon-name><tp:taxon-name-part taxon-name-part-type="suborder">Heteroptera</tp:taxon-name-part></tp:taxon-name>, <tp:taxon-name><tp:taxon-name-part taxon-name-part-type="family">Corixidae</tp:taxon-name-part></tp:taxon-name>) of the fauna of the Northwestern Caucasus</article-title><source>Entomological Review</source><volume>94</volume><issue>7</issue><fpage>1000</fpage><lpage>1003</lpage><pub-id pub-id-type="doi">10.1134/S0013873814070082</pub-id></element-citation></ref><ref id="B7296135"><element-citation xmlns:xlink="http://www.w3.org/1999/xlink" publication-type="article" xlink:type="simple"><person-group person-group-type="author"><name name-style="western"><surname>Wroblewski</surname><given-names>A.</given-names></name></person-group><year>1963</year><article-title>Notes on <tp:taxon-name><tp:taxon-name-part taxon-name-part-type="subfamily">Micronectinae</tp:taxon-name-part></tp:taxon-name> from the U.S.S.R. (<tp:taxon-name><tp:taxon-name-part taxon-name-part-type="suborder">Heteroptera</tp:taxon-name-part></tp:taxon-name>, <tp:taxon-name><tp:taxon-name-part taxon-name-part-type="family">Corixidae</tp:taxon-name-part></tp:taxon-name>)</article-title><source>Annales Zoologici</source><volume>21</volume><issue>18</issue><fpage>464</fpage><lpage>486</lpage></element-citation></ref><ref id="B7295790"><element-citation xmlns:xlink="http://www.w3.org/1999/xlink" publication-type="article" xlink:type="simple"><person-group person-group-type="author"><name name-style="western"><surname>Belevich</surname><given-names>O. E.</given-names></name><name name-style="western"><surname>Yurchenko</surname><given-names>Yu. A.</given-names></name></person-group><year>2012</year><article-title>New records of aquatic bugs species of the genus <italic><tp:taxon-name><tp:taxon-name-part taxon-name-part-type="genus" reg="Micronecta">Micronecta</tp:taxon-name-part></tp:taxon-name></italic> Kirkaldy, 1897 (<tp:taxon-name><tp:taxon-name-part taxon-name-part-type="suborder">Heteroptera</tp:taxon-name-part></tp:taxon-name>, <tp:taxon-name><tp:taxon-name-part taxon-name-part-type="family">Corixidae</tp:taxon-name-part></tp:taxon-name>) for Western Siberia</article-title><source>Proceedings of the Russian Entomological Society</source><volume>83</volume><issue>1</issue><fpage>98</fpage><lpage>101</lpage><comment content-type="language">Russian, with English abstract</comment></element-citation></ref><ref id="B7295948"><element-citation xmlns:xlink="http://www.w3.org/1999/xlink" publication-type="article" xlink:type="simple"><person-group person-group-type="author"><name name-style="western"><surname>Kanyukova</surname><given-names>E. V.</given-names></name><name name-style="western"><surname>Stolbov</surname><given-names>V. A.</given-names></name><name name-style="western"><surname>Ivanov</surname><given-names>S. A.</given-names></name></person-group><year>2019</year><article-title>New records of <italic><tp:taxon-name><tp:taxon-name-part taxon-name-part-type="genus" reg="Micronecta">Micronecta</tp:taxon-name-part><tp:taxon-name-part taxon-name-part-type="species" reg="griseola">griseola</tp:taxon-name-part></tp:taxon-name></italic> (<tp:taxon-name><tp:taxon-name-part taxon-name-part-type="suborder">Heteroptera</tp:taxon-name-part></tp:taxon-name>: <tp:taxon-name><tp:taxon-name-part taxon-name-part-type="family">Corixidae</tp:taxon-name-part></tp:taxon-name>) in Western Siberia and Kazakhstan</article-title><source>Fauna of the Urals and Siberia</source><volume>2</volume><fpage>28</fpage><lpage>31</lpage><comment content-type="language">Russian, with English abstract</comment><pub-id pub-id-type="doi">10.24411/2411-0051-2019-10202</pub-id></element-citation></ref><ref id="B7295920"><element-citation xmlns:xlink="http://www.w3.org/1999/xlink" publication-type="article" xlink:type="simple"><person-group person-group-type="author"><name name-style="western"><surname>Jansson</surname><given-names>A.</given-names></name></person-group><year>1986</year><article-title>The <tp:taxon-name><tp:taxon-name-part taxon-name-part-type="family">Corixidae</tp:taxon-name-part></tp:taxon-name> (<tp:taxon-name><tp:taxon-name-part taxon-name-part-type="suborder">Heteroptera</tp:taxon-name-part></tp:taxon-name>) of Europe and some adjacent regions</article-title><source>Acta Entomologica Fennica</source><volume>47</volume><fpage>1</fpage><lpage>94</lpage></element-citation></ref><ref id="B7295938"><element-citation xmlns:xlink="http://www.w3.org/1999/xlink" publication-type="article" xlink:type="simple"><person-group person-group-type="author"><name name-style="western"><surname>Kanyukova</surname><given-names>E. V.</given-names></name><name name-style="western"><surname>Luo</surname><given-names>Zh.</given-names></name><name name-style="western"><surname>Vinokurov</surname><given-names>N. N.</given-names></name></person-group><year>2016</year><article-title>Studies of the true bugs of Xinjiang, Northwestern China. III. Water bugs and semiaquatic bugs (<tp:taxon-name><tp:taxon-name-part taxon-name-part-type="suborder">Heteroptera</tp:taxon-name-part></tp:taxon-name>: <tp:taxon-name><tp:taxon-name-part taxon-name-part-type="infraorder">Nepomorpha</tp:taxon-name-part></tp:taxon-name>, <tp:taxon-name><tp:taxon-name-part taxon-name-part-type="infraorder">Gerromorpha</tp:taxon-name-part></tp:taxon-name>)</article-title><source>Entomological Review</source><volume>96</volume><issue>6</issue><fpage>701</fpage><lpage>709</lpage><pub-id pub-id-type="doi">10.1134/s001387381606004x</pub-id></element-citation></ref></ref-list></tp:taxon-treatment>
